# Supplementary material for: Parent’s Perspective towards Child COVID-19 Vaccination: An Online Cross-Sectional Study in Mexico
Source: Int J Environ Res Public Health. 2021 Dec 28;19(1):290. doi: 10.3390/ijerph19010290 (PMC8751075; doi:10.3390/ijerph19010290)
Supplement: Supplementary file 1 [file ijerph-19-00290-s001.zip]

Archive with 4 entries (4 files):
- supplemental table 1.xlsx
- supplemental table 2.xlsx
- supplemental table 3.xlsx
- supplemental table 4.xlsx
