# Supplementary material for: Parent’s Perspective towards Child COVID-19 Vaccination: An Online Cross-Sectional Study in Mexico
Source: Int J Environ Res Public Health. 2021 Dec 28;19(1):290. doi: 10.3390/ijerph19010290 (PMC8751075; doi:10.3390/ijerph19010290)
Supplement: Supplementary file 1 [file ijerph-19-00290-s001.zip › supplemental table 1.xlsx]

## Sheet: Sheet1
Variables												reglog14 * CLASIFS1
		B	Standard error	Wald	gl	Sig.	Exp(B)	95% C.I. para EXP(B)
								Inferior	Superior			Cross Table
Step 1	Section1 absent	-2.297	0.76	9.123	1	0.003	0.101	0.023	0.446						CLASIFS1				Total
	Section1 mild	-1.498	0.722	4.303	1	0.038	0.224	0.054	0.921						Absent	Mild	Modeate	Severe
	Section1 moderate	-0.777	0.695	1.249	1	0.264	0.46	0.118	1.796			reglog14	No	Counts	65	72	26	5	168
	Section2 absent	-0.318	0.51	0.389	1	0.533	0.728	0.268	1.977					%	0.386905	0.428571	0.154762	0.0297619	1
	Section2 mild	0.278	0.471	0.347	1	0.556	1.32	0.524	3.325				Yes	Counts	80	214	168	60	522
	Section2 moderate	0.131	0.423	0.095	1	0.758	1.14	0.497	2.613					%	0.153257	0.409962	0.321839	0.114943	1
	Section3 absent	3.434	0.69	24.775	1	0	31.009	8.02	119.892			Total		Counts	145	286	194	65	690
	Section3 mild	1.849	0.665	7.738	1	0.005	6.355	1.727	23.391					%	0.210145	0.414493	0.281159	0.0942029	1
	Section3 moderate	1.459	0.67	4.749	1	0.029	4.303	1.158	15.991
	Section4 absent	-4.92	0.758	42.143	1	0	0.007	0.002	0.032			Chi-square
	Section4 mild	-4.256	0.513	68.767	1	0	0.014	0.005	0.039				Value	df	asintotic sig (bilateral)
	Section4 moderate	-2.219	0.451	24.201	1	0	0.109	0.045	0.263			Pearson Chi-square	55.5309	3	5.28979e-12
	REDAD1	-0.416	0.422	0.969	1	0.325	0.66	0.288	1.51			verosimilitus	55.659	3	4.96711e-12
	REDAD2	-0.423	0.324	1.705	1	0.192	0.655	0.347	1.236
	RESTUDIO2	-16.999	40195.3	0	1	1	0	0
	RESTUDIO3	-17.286	40195.3	0	1	1	0	0				reglog14 * CLASIFS2
	RESTUDIO4	-17.015	40195.3	0	1	1	0	0
	¿Cuál es su género?	-0.2	0.266	0.566	1	0.452	0.819	0.486	1.378			Cross Table
	¿Se vacunó contra la influenza estacional en el año 2020-2021?	0.678	0.24	7.978	1	0.005	1.97	1.231	3.153						CLASIFS2				Total
	Constante	20.112	40195.3	0	1	1	5.42481e+08								Absent	Mild	Modeate	Severe
Step 2	Section1 absent	-2.297	0.761	9.121	1	0.003	0.101	0.023	0.447			reglog14	.00	Counts	47	54	50	17	168
	Section1 mild	-1.499	0.722	4.303	1	0.038	0.223	0.054	0.921					%	0.279762	0.321429	0.297619	0.10119	1
	Section1 moderate	-0.777	0.695	1.247	1	0.264	0.46	0.118	1.798				1.00	Counts	55	145	221	101	522
	Section2 absent	-0.318	0.51	0.388	1	0.534	0.728	0.268	1.978					%	0.105364	0.277778	0.423372	0.193487	1
	Section2 mild	0.278	0.471	0.349	1	0.555	1.321	0.524	3.327			Total		Counts	102	199	271	118	690
	Section2 moderate	0.131	0.423	0.096	1	0.756	1.14	0.497	2.615					%	0.147826	0.288406	0.392754	0.171014	1
	Section3 absent	3.436	0.69	24.785	1	0	31.058	8.03	120.122
	Section3 mild	1.85	0.665	7.741	1	0.005	6.362	1.728	23.426			Chi-square
	Section3 moderate	1.461	0.67	4.758	1	0.029	4.311	1.16	16.024				Value	df	asintotic sig (bilateral)
	Section4 absent	-4.924	0.758	42.218	1	0	0.007	0.002	0.032			Pearson Chi-square	38.4373	3	2.28372e-08
	Section4 mild	-4.259	0.513	68.899	1	0	0.014	0.005	0.039			verosimilitus	36.0752	3	7.21919e-08
	Section4 moderate	-2.222	0.451	24.27	1	0	0.108	0.045	0.262
	REDAD1	-0.417	0.422	0.975	1	0.323	0.659	0.288	1.508
	REDAD2	-0.424	0.324	1.716	1	0.19	0.654	0.347	1.234
	RESTUDIO3	-0.288	0.335	0.738	1	0.39	0.75	0.389	1.446
	RESTUDIO4	-0.017	0.364	0.002	1	0.962	0.983	0.482	2.006			reglog14 * CLASIFS3
	¿Cuál es su género?	-0.2	0.266	0.565	1	0.452	0.819	0.487	1.379
	¿Se vacunó contra la influenza estacional en el año 2020-2021?	0.679	0.24	7.992	1	0.005	1.971	1.231	3.155			Cross Table
	Constante	3.115	0.985	9.992	1	0.002	22.527								CLASIFS3				Total
Step 3	Section1 absent	-2.297	0.761	9.121	1	0.003	0.101	0.023	0.447						Absent	Mild	Modeate	Severe
	Section1 mild	-1.498	0.722	4.302	1	0.038	0.224	0.054	0.921			reglog14	No	Counts	55	55	43	15	168
	Section1 moderate	-0.775	0.695	1.245	1	0.265	0.461	0.118	1.798					%	0.327381	0.327381	0.255952	0.0892857	1
	Section2 absent	-0.317	0.51	0.386	1	0.534	0.728	0.268	1.979				Yes	Counts	245	152	107	18	522
	Section2 mild	0.278	0.471	0.348	1	0.555	1.32	0.524	3.325					%	0.469349	0.291188	0.204981	0.0344828	1
	Section2 moderate	0.131	0.423	0.096	1	0.757	1.14	0.497	2.614			Total		Counts	300	207	150	33	690
	Section3 absent	3.434	0.689	24.868	1	0	30.998	8.039	119.53					%	0.434783	0.3	0.217391	0.0478261	1
	Section3 mild	1.85	0.665	7.746	1	0.005	6.359	1.728	23.396
	Section3 moderate	1.46	0.669	4.76	1	0.029	4.308	1.16	15.997			Chi-square
	Section4 absent	-4.92	0.753	42.731	1	0	0.007	0.002	0.032				Value	df	asintotic sig (bilateral)
	Section4 mild	-4.256	0.51	69.534	1	0	0.014	0.005	0.039			Pearson Chi-square	15.9469	3	0.00116278
	Section4 moderate	-2.221	0.45	24.333	1	0	0.109	0.045	0.262			verosimilitus	15.2354	3	0.00162617
	REDAD1	-0.416	0.422	0.973	1	0.324	0.66	0.289	1.508
	REDAD2	-0.425	0.324	1.722	1	0.189	0.654	0.347	1.233
	RESTUDIO3	-0.276	0.232	1.424	1	0.233	0.758	0.482	1.194
	¿Cuál es su género?	-0.198	0.264	0.563	1	0.453	0.82	0.488	1.377
	¿Se vacunó contra la influenza estacional en el año 2020-2021?	0.677	0.238	8.079	1	0.004	1.968	1.234	3.14			reglog14 * CLASIFS4
	Constante	3.101	0.942	10.839	1	0.001	22.223
Step 4	Section1 absent	-2.215	0.71	9.729	1	0.002	0.109	0.027	0.439
	Section1 mild	-1.418	0.671	4.462	1	0.035	0.242	0.065	0.903						CLASIFS4				Total
	Section1 moderate	-0.721	0.671	1.154	1	0.283	0.486	0.131	1.812						Absent	Mild	Modeate	Severe
	Section2 absent	-0.429	0.359	1.433	1	0.231	0.651	0.322	1.315			reglog14	No	Counts	14	64	83	7	168
	Section2 mild	0.164	0.294	0.311	1	0.577	1.178	0.662	2.095					%	0.0833333	0.380952	0.494048	0.0416667	1
	Section3 absent	3.445	0.689	24.987	1	0	31.328	8.117	120.914				Yes	Counts	7	39	309	167	522
	Section3 mild	1.866	0.664	7.9	1	0.005	6.462	1.759	23.738					%	0.01341	0.0747126	0.591954	0.319923	1
	Section3 moderate	1.478	0.668	4.892	1	0.027	4.384	1.183	16.241			Total		Counts	21	103	392	174	690
	Section4 absent	-4.934	0.752	43.009	1	0	0.007	0.002	0.031					%	0.0304348	0.149275	0.568116	0.252174	1
	Section4 mild	-4.251	0.51	69.399	1	0	0.014	0.005	0.039
	Section4 moderate	-2.219	0.45	24.272	1	0	0.109	0.045	0.263			Chi-square
	REDAD1	-0.422	0.421	1.003	1	0.316	0.656	0.287	1.497				Value	df	asintotic sig (bilateral)
	REDAD2	-0.429	0.323	1.762	1	0.184	0.651	0.346	1.227			Pearson Chi-square	141.433	3	1.8551e-30
	RESTUDIO3	-0.279	0.231	1.454	1	0.228	0.756	0.481	1.191			verosimilitus	139.149	3	5.76632e-30
	¿Cuál es su género?	-0.197	0.264	0.556	1	0.456	0.821	0.489	1.378
	¿Se vacunó contra la influenza estacional en el año 2020-2021?	0.683	0.237	8.265	1	0.004	1.979	1.243	3.152
	Constante	3.12	0.939	11.027	1	0.001	22.64
Step 5	Section1 absent	-2.114	0.686	9.499	1	0.002	0.121	0.031	0.463
	Section1 mild	-1.343	0.658	4.173	1	0.041	0.261	0.072	0.947
	Section1 moderate	-0.713	0.67	1.132	1	0.287	0.49	0.132	1.823
	Section2 absent	-0.523	0.317	2.728	1	0.099	0.593	0.319	1.103
	Section3 absent	3.44	0.689	24.947	1	0	31.172	8.083	120.209
	Section3 mild	1.87	0.664	7.941	1	0.005	6.49	1.767	23.832
	Section3 moderate	1.477	0.668	4.89	1	0.027	4.381	1.183	16.225
	Section4 absent	-4.934	0.752	43.037	1	0	0.007	0.002	0.031
	Section4 mild	-4.23	0.509	69.165	1	0	0.015	0.005	0.039
	Section4 moderate	-2.211	0.45	24.112	1	0	0.11	0.045	0.265
	REDAD1	-0.433	0.42	1.058	1	0.304	0.649	0.285	1.479
	REDAD2	-0.429	0.323	1.765	1	0.184	0.651	0.346	1.226
	RESTUDIO3	-0.278	0.231	1.44	1	0.23	0.758	0.481	1.192
	¿Cuál es su género?	-0.201	0.264	0.579	1	0.447	0.818	0.488	1.372
	¿Se vacunó contra la influenza estacional en el año 2020-2021?	0.681	0.237	8.228	1	0.004	1.976	1.241	3.146
	Constante	3.125	0.938	11.092	1	0.001	22.751
Step 6	Section1 absent	-2.119	0.687	9.522	1	0.002	0.12	0.031	0.462
	Section1 mild	-1.353	0.659	4.224	1	0.04	0.258	0.071	0.939
	Section1 moderate	-0.705	0.671	1.105	1	0.293	0.494	0.133	1.84
	Section2 absent	-0.532	0.316	2.831	1	0.092	0.587	0.316	1.092
	Section3 absent	3.472	0.686	25.646	1	0	32.203	8.401	123.45
	Section3 mild	1.893	0.661	8.194	1	0.004	6.637	1.816	24.251
	Section3 moderate	1.484	0.666	4.968	1	0.026	4.411	1.196	16.266
	Section4 absent	-4.91	0.752	42.571	1	0	0.007	0.002	0.032
	Section4 mild	-4.235	0.509	69.285	1	0	0.014	0.005	0.039
	Section4 moderate	-2.219	0.451	24.231	1	0	0.109	0.045	0.263
	REDAD1	-0.417	0.419	0.992	1	0.319	0.659	0.29	1.497
	REDAD2	-0.436	0.321	1.846	1	0.174	0.646	0.344	1.213
	RESTUDIO3	-0.273	0.231	1.391	1	0.238	0.761	0.484	1.198
	¿Se vacunó contra la influenza estacional en el año 2020-2021?	0.684	0.237	8.307	1	0.004	1.982	1.245	3.155
	Constante	2.762	0.805	11.778	1	0.001	15.828
Step 7	Section1 absent	-2.089	0.686	9.27	1	0.002	0.124	0.032	0.475
	Section1 mild	-1.32	0.658	4.024	1	0.045	0.267	0.074	0.97
	Section1 moderate	-0.658	0.67	0.966	1	0.326	0.518	0.139	1.924
	Section2 absent	-0.522	0.315	2.741	1	0.098	0.593	0.32	1.101
	Section3 absent	3.421	0.682	25.191	1	0	30.615	8.048	116.466
	Section3 mild	1.869	0.659	8.037	1	0.005	6.484	1.781	23.613
	Section3 moderate	1.434	0.662	4.693	1	0.03	4.196	1.146	15.36
	Section4 absent	-4.787	0.739	41.955	1	0	0.008	0.002	0.035
	Section4 mild	-4.224	0.508	69.186	1	0	0.015	0.005	0.04
	Section4 moderate	-2.217	0.45	24.295	1	0	0.109	0.045	0.263
	REDAD2	-0.242	0.249	0.943	1	0.332	0.785	0.482	1.279
	RESTUDIO3	-0.283	0.231	1.5	1	0.221	0.754	0.48	1.185
	¿Se vacunó contra la influenza estacional en el año 2020-2021?	0.676	0.237	8.11	1	0.004	1.966	1.235	3.13
	Constante	2.572	0.781	10.839	1	0.001	13.089
Step 8	Section1 absent	-2.102	0.683	9.488	1	0.002	0.122	0.032	0.465
	Section1 mild	-1.339	0.654	4.193	1	0.041	0.262	0.073	0.944
	Section1 moderate	-0.684	0.665	1.057	1	0.304	0.505	0.137	1.859
	Section2 absent	-0.498	0.314	2.504	1	0.114	0.608	0.328	1.126
	Section3 absent	3.425	0.681	25.329	1	0	30.728	8.095	116.634
	Section3 mild	1.886	0.658	8.217	1	0.004	6.596	1.816	23.96
	Section3 moderate	1.461	0.66	4.895	1	0.027	4.308	1.181	15.712
	Section4 absent	-4.732	0.736	41.352	1	0	0.009	0.002	0.037
	Section4 mild	-4.218	0.509	68.737	1	0	0.015	0.005	0.04
	Section4 moderate	-2.219	0.45	24.279	1	0	0.109	0.045	0.263
	RESTUDIO3	-0.281	0.231	1.484	1	0.223	0.755	0.48	1.187
	¿Se vacunó contra la influenza estacional en el año 2020-2021?	0.704	0.236	8.926	1	0.003	2.023	1.274	3.211
	Constante	2.39	0.754	10.042	1	0.002	10.912
Step 9	Section1 absent	-1.523	0.358	18.062	1	0	0.218	0.108	0.44
	Section1 mild	-0.76	0.301	6.385	1	0.012	0.468	0.26	0.843
	Section2 absent	-0.482	0.314	2.367	1	0.124	0.617	0.334	1.141
	Section3 absent	3.245	0.651	24.88	1	0	25.669	7.171	91.882
	Section3 mild	1.71	0.628	7.406	1	0.006	5.53	1.614	18.95
	Section3 moderate	1.281	0.63	4.142	1	0.042	3.601	1.048	12.366
	Section4 absent	-4.76	0.737	41.657	1	0	0.009	0.002	0.036
	Section4 mild	-4.251	0.506	70.453	1	0	0.014	0.005	0.038
	Section4 moderate	-2.255	0.447	25.417	1	0	0.105	0.044	0.252
	RESTUDIO3	-0.258	0.229	1.261	1	0.261	0.773	0.493	1.212
	¿Se vacunó contra la influenza estacional en el año 2020-2021?	0.728	0.235	9.618	1	0.002	2.071	1.307	3.28
	Constante	1.992	0.629	10.027	1	0.002	7.331
Step 10	Section1 absent	-1.504	0.357	17.74	1	0	0.222	0.11	0.448
	Section1 mild	-0.749	0.3	6.232	1	0.013	0.473	0.263	0.851
	Section2 absent	-0.473	0.313	2.282	1	0.131	0.623	0.337	1.151
	Section3 absent	3.262	0.648	25.346	1	0	26.099	7.33	92.921
	Section3 mild	1.714	0.626	7.506	1	0.006	5.552	1.629	18.922
	Section3 moderate	1.294	0.627	4.261	1	0.039	3.647	1.067	12.463
	Section4 absent	-4.756	0.735	41.888	1	0	0.009	0.002	0.036
	Section4 mild	-4.272	0.507	70.928	1	0	0.014	0.005	0.038
	Section4 moderate	-2.29	0.447	26.22	1	0	0.101	0.042	0.243
	¿Se vacunó contra la influenza estacional en el año 2020-2021?	0.757	0.233	10.548	1	0.001	2.132	1.35	3.367
	Constante	1.848	0.612	9.124	1	0.003	6.344
Step 11	Section1 absent	-1.666	0.34	23.998	1	0	0.189	0.097	0.368
	Section1 mild	-0.803	0.297	7.304	1	0.007	0.448	0.25	0.802
	Section3 absent	3.207	0.648	24.504	1	0	24.71	6.94	87.974
	Section3 mild	1.706	0.628	7.373	1	0.007	5.504	1.607	18.852
	Section3 moderate	1.264	0.628	4.045	1	0.044	3.539	1.033	12.125
	Section4 absent	-4.928	0.725	46.216	1	0	0.007	0.002	0.03
	Section4 mild	-4.293	0.507	71.684	1	0	0.014	0.005	0.037
	Section4 moderate	-2.306	0.448	26.501	1	0	0.1	0.041	0.24
	¿Se vacunó contra la influenza estacional en el año 2020-2021?	0.776	0.232	11.202	1	0.001	2.173	1.379	3.423
	Constante	1.871	0.614	9.286	1	0.002	6.494
model
Step	log verisimilitud -2	Cox & Snell R-squared	Nagelkerke R-squared
1	494.53	0.307	0.457
2	494.559	0.307	0.457
3	494.561	0.307	0.457
4	494.657	0.306	0.457
5	494.969	0.306	0.456
6	495.554	0.306	0.455
7	496.547	0.305	0.454
8	497.501	0.304	0.452
9	498.656	0.302	0.45
10	499.922	0.301	0.448
11	502.185	0.299	0.445
