# Supplementary material for: Parent’s Perspective towards Child COVID-19 Vaccination: An Online Cross-Sectional Study in Mexico
Source: Int J Environ Res Public Health. 2021 Dec 28;19(1):290. doi: 10.3390/ijerph19010290 (PMC8751075; doi:10.3390/ijerph19010290)
Supplement: Supplementary file 1 [file ijerph-19-00290-s001.zip › supplemental table 2.xlsx]

## Sheet: Sheet1
Variables											reglog16 * CLASIFS1
		B	Standard error	Wald	gl	Sig.	Exp(B)	95% C.I. para EXP(B)
								Inferior	Superior		Cross Table
Step 1	Section1 absent	-1.943	0.887	4.794	1	0.029	0.143	0.025	0.816					CLASIFS1				Total
	Section1 mild	-1.35	0.849	2.528	1	0.112	0.259	0.049	1.369					Absent	Mild	Moderate	Severe
	Section1 moderate	-0.528	0.833	0.403	1	0.526	0.59	0.115	3.016		reglog16	No	Counts	51	60	20	5	136
	Section2 absent	-1.073	0.589	3.322	1	0.068	0.342	0.108	1.084				%	0.375	0.441176	0.147059	0.0367647	1
	Section2 mild	0.232	0.55	0.178	1	0.673	1.261	0.429	3.705			Yes	Counts	84	222	173	60	539
	Section2 moderate	0.018	0.496	0.001	1	0.971	1.018	0.385	2.693				%	0.155844	0.411874	0.320965	0.111317	1
	Section3 absent	3.821	0.85	20.215	1	0	45.673	8.633	241.622		Total		Counts	135	282	193	65	675
	Section3 mild	2.118	0.817	6.722	1	0.01	8.311	1.677	41.195				%	0.2	0.417778	0.285926	0.0962963	1
	Section3 moderate	1.31	0.819	2.561	1	0.11	3.706	0.745	18.434
	Section4 absent	-8.251	1.329	38.541	1	0	0	0	0.004		Chi-square
	Section4 mild	-4.998	0.71	49.504	1	0	0.007	0.002	0.027			Value	df	asintotic sig (bilateral)
	Section4 moderate	-2.98	0.651	20.939	1	0	0.051	0.014	0.182		Pearson Chi-square	44.0577	3	1.46719e-09
	REDAD1	-1.123	0.518	4.703	1	0.03	0.325	0.118	0.898		verosimilitus	43.5955	3	1.83929e-09
	REDAD2	-1.118	0.43	6.779	1	0.009	0.327	0.141	0.758
	RESTUDIO2	-15.818	40191.3	0	1	1	0	0
	RESTUDIO3	-15.628	40191.3	0	1	1	0	0			reglog16 * CLASIFS2
	RESTUDIO4	-15.107	40191.3	0	1	1	0	0
	¿Cuál es su género?	-0.281	0.318	0.783	1	0.376	0.755	0.405	1.407		Cross Table
	¿Se vacunó contra la influenza estacional en el año 2020-2021?	1.022	0.282	13.162	1	0	2.778	1.6	4.825					CLASIFS2				Total
	Constante	19.944	40191.3	0	1	1	4.58772e+08							Absent	Mild	Moderate	Severe
Step 2	Section1 absent	-1.933	0.845	5.236	1	0.022	0.145	0.028	0.758		reglog16	No	Counts	41	41	40	14	136
	Section1 mild	-1.34	0.805	2.771	1	0.096	0.262	0.054	1.268				%	0.301471	0.301471	0.294118	0.102941	1
	Section1 moderate	-0.522	0.814	0.411	1	0.521	0.593	0.12	2.927			Yes	Counts	50	154	231	104	539
	Section2 absent	-1.088	0.403	7.28	1	0.007	0.337	0.153	0.742				%	0.0927644	0.285714	0.428571	0.19295	1
	Section2 mild	0.216	0.343	0.398	1	0.528	1.242	0.634	2.431		Total		Counts	91	195	271	118	675
	Section3 absent	3.825	0.846	20.447	1	0	45.818	8.731	240.439				%	0.134815	0.288889	0.401481	0.174815	1
	Section3 mild	2.121	0.81	6.854	1	0.009	8.343	1.704	40.838
	Section3 moderate	1.314	0.811	2.626	1	0.105	3.721	0.759	18.235		Chi-square
	Section4 absent	-8.254	1.327	38.704	1	0	0	0	0.004			Value	df	asintotic sig (bilateral)
	Section4 mild	-4.997	0.71	49.531	1	0	0.007	0.002	0.027		Pearson Chi-square	45.104	3	8.79354e-10
	Section4 moderate	-2.98	0.651	20.934	1	0	0.051	0.014	0.182		verosimilitus	39.6742	3	1.24916e-08
	REDAD1	-1.124	0.518	4.718	1	0.03	0.325	0.118	0.896
	REDAD2	-1.119	0.429	6.794	1	0.009	0.327	0.141	0.758
	RESTUDIO2	-15.823	40186.9	0	1	1	0	0
	RESTUDIO3	-15.633	40186.9	0	1	1	0	0
	RESTUDIO4	-15.112	40186.9	0	1	1	0	0			reglog16 * CLASIFS3
	¿Cuál es su género?	-0.281	0.317	0.782	1	0.376	0.755	0.406	1.407
	¿Se vacunó contra la influenza estacional en el año 2020-2021?	1.022	0.281	13.231	1	0	2.78	1.602	4.823		Cross Table
	Constante	19.95	40186.9	0	1	1	4.61308e+08							CLASIFS3				Total
Step 3	Section1 absent	-1.933	0.845	5.235	1	0.022	0.145	0.028	0.758					Absent	Mild	Moderate	Severe
	Section1 mild	-1.34	0.805	2.771	1	0.096	0.262	0.054	1.269		reglog16	.00	Counts	38	43	43	12	136
	Section1 moderate	-0.522	0.814	0.411	1	0.522	0.593	0.12	2.928				%	0.279412	0.316176	0.316176	0.0882353	1
	Section2 absent	-1.089	0.403	7.28	1	0.007	0.337	0.153	0.742			1.00	Counts	249	164	107	19	539
	Section2 mild	0.216	0.343	0.398	1	0.528	1.242	0.634	2.432				%	0.461967	0.304267	0.198516	0.0352505	1
	Section3 absent	3.825	0.846	20.448	1	0	45.835	8.733	240.56		Total		Counts	287	207	150	31	675
	Section3 mild	2.122	0.81	6.854	1	0.009	8.345	1.705	40.856				%	0.425185	0.306667	0.222222	0.0459259	1
	Section3 moderate	1.314	0.811	2.627	1	0.105	3.722	0.759	18.245
	Section4 absent	-8.255	1.327	38.721	1	0	0	0	0.003		Chi-square
	Section4 mild	-4.998	0.71	49.559	1	0	0.007	0.002	0.027			Value	df	asintotic sig (bilateral)
	Section4 moderate	-2.98	0.651	20.949	1	0	0.051	0.014	0.182		Pearson Chi-square	21.9662	3	6.62954e-05
	REDAD1	-1.124	0.517	4.721	1	0.03	0.325	0.118	0.896		verosimilitus	21.263	3	9.28337e-05
	REDAD2	-1.119	0.429	6.8	1	0.009	0.326	0.141	0.757
	RESTUDIO2	-0.711	0.42	2.87	1	0.09	0.491	0.216	1.118
	RESTUDIO3	-0.521	0.315	2.739	1	0.098	0.594	0.32	1.101
	¿Cuál es su género?	-0.281	0.317	0.782	1	0.377	0.755	0.406	1.407
	¿Se vacunó contra la influenza estacional en el año 2020-2021?	1.023	0.281	13.233	1	0	2.78	1.603	4.823		reglog16 * CLASIFS4
	Constante	4.839	1.211	15.96	1	0	126.308
Step 4	Section1 absent	-1.803	0.818	4.858	1	0.028	0.165	0.033	0.819		Tabla cruzada
	Section1 mild	-1.241	0.789	2.472	1	0.116	0.289	0.062	1.358					CLASIFS4				Total
	Section1 moderate	-0.515	0.813	0.402	1	0.526	0.597	0.121	2.939					Absent	Mild	Moderate	Severe
	Section2 absent	-1.207	0.358	11.378	1	0.001	0.299	0.148	0.603		reglog16	No	Counts	11	51	70	4	136
	Section3 absent	3.813	0.848	20.232	1	0	45.278	8.597	238.461				%	0.0808824	0.375	0.514706	0.0294118	1
	Section3 mild	2.124	0.813	6.831	1	0.009	8.368	1.701	41.163			Yes	Counts	1	46	322	170	539
	Section3 moderate	1.316	0.813	2.618	1	0.106	3.727	0.757	18.35				%	0.00185529	0.0853432	0.597403	0.315399	1
	Section4 absent	-8.229	1.32	38.87	1	0	0	0	0.004		Total		Counts	12	97	392	174	675
	Section4 mild	-4.97	0.708	49.204	1	0	0.007	0.002	0.028				%	0.0177778	0.143704	0.580741	0.257778	1
	Section4 moderate	-2.971	0.651	20.812	1	0	0.051	0.014	0.184
	REDAD1	-1.131	0.518	4.775	1	0.029	0.323	0.117	0.89		Chi-square
	REDAD2	-1.112	0.429	6.727	1	0.009	0.329	0.142	0.762			Value	df	asintotic sig (bilateral)
	RESTUDIO2	-0.706	0.42	2.827	1	0.093	0.494	0.217	1.124		Pearson Chi-square	137.291	3	1.45079e-29
	RESTUDIO3	-0.511	0.314	2.64	1	0.104	0.6	0.324	1.111		verosimilitus	131.252	3	2.9062e-28
	¿Cuál es su género?	-0.283	0.317	0.799	1	0.372	0.753	0.405	1.402
	¿Se vacunó contra la influenza estacional en el año 2020-2021?	1.017	0.281	13.092	1	0	2.764	1.593	4.794
	Constante	4.831	1.211	15.925	1	0	125.31
Step 5	Section1 absent	-1.367	0.417	10.733	1	0.001	0.255	0.112	0.577
	Section1 mild	-0.804	0.356	5.1	1	0.024	0.447	0.223	0.899
	Section2 absent	-1.197	0.357	11.226	1	0.001	0.302	0.15	0.609
	Section3 absent	3.662	0.803	20.805	1	0	38.95	8.074	187.915
	Section3 mild	1.981	0.769	6.636	1	0.01	7.248	1.606	32.708
	Section3 moderate	1.16	0.765	2.301	1	0.129	3.189	0.713	14.272
	Section4 absent	-8.275	1.32	39.308	1	0	0	0	0.003
	Section4 mild	-5.005	0.706	50.279	1	0	0.007	0.002	0.027
	Section4 moderate	-3.006	0.647	21.575	1	0	0.049	0.014	0.176
	REDAD1	-1.116	0.517	4.661	1	0.031	0.328	0.119	0.902
	REDAD2	-1.123	0.429	6.872	1	0.009	0.325	0.14	0.753
	RESTUDIO2	-0.726	0.419	3.012	1	0.083	0.484	0.213	1.099
	RESTUDIO3	-0.499	0.314	2.534	1	0.111	0.607	0.328	1.122
	¿Cuál es su género?	-0.279	0.317	0.774	1	0.379	0.757	0.406	1.409
	¿Se vacunó contra la influenza estacional en el año 2020-2021?	1.029	0.28	13.476	1	0	2.799	1.616	4.849
	Constante	4.562	1.121	16.55	1	0	95.804
Step 6	Section1 absent	-1.394	0.417	11.188	1	0.001	0.248	0.11	0.561
	Section1 mild	-0.832	0.356	5.48	1	0.019	0.435	0.217	0.873
	Section2 absent	-1.197	0.357	11.25	1	0.001	0.302	0.15	0.608
	Section3 absent	3.719	0.799	21.662	1	0	41.225	8.61	197.392
	Section3 mild	2.025	0.766	6.99	1	0.008	7.573	1.688	33.971
	Section3 moderate	1.186	0.762	2.421	1	0.12	3.274	0.735	14.581
	Section4 absent	-8.26	1.323	38.971	1	0	0	0	0.003
	Section4 mild	-5.01	0.706	50.331	1	0	0.007	0.002	0.027
	Section4 moderate	-3.019	0.648	21.71	1	0	0.049	0.014	0.174
	REDAD1	-1.072	0.511	4.405	1	0.036	0.342	0.126	0.932
	REDAD2	-1.119	0.425	6.941	1	0.008	0.327	0.142	0.751
	RESTUDIO2	-0.757	0.417	3.296	1	0.069	0.469	0.207	1.062
	RESTUDIO3	-0.504	0.313	2.591	1	0.107	0.604	0.327	1.116
	¿Se vacunó contra la influenza estacional en el año 2020-2021?	1.025	0.281	13.344	1	0	2.787	1.608	4.83
	Constante	4.056	0.95	18.231	1	0	57.72
Step 7	Section1 absent	-1.379	0.415	11.045	1	0.001	0.252	0.112	0.568
	Section1 mild	-0.805	0.351	5.242	1	0.022	0.447	0.225	0.891
	Section2 absent	-1.188	0.356	11.131	1	0.001	0.305	0.152	0.613
	Section3 absent	2.653	0.387	46.996	1	0	14.195	6.649	30.306
	Section3 mild	0.964	0.337	8.198	1	0.004	2.621	1.355	5.069
	Section4 absent	-8.155	1.308	38.887	1	0	0	0	0.004
	Section4 mild	-4.89	0.685	50.972	1	0	0.008	0.002	0.029
	Section4 moderate	-2.879	0.626	21.183	1	0	0.056	0.016	0.191
	REDAD1	-1.049	0.51	4.226	1	0.04	0.35	0.129	0.952
	REDAD2	-1.139	0.425	7.186	1	0.007	0.32	0.139	0.736
	RESTUDIO2	-0.764	0.416	3.365	1	0.067	0.466	0.206	1.054
	RESTUDIO3	-0.516	0.311	2.752	1	0.097	0.597	0.324	1.098
	¿Se vacunó contra la influenza estacional en el año 2020-2021?	1.009	0.279	13.06	1	0	2.744	1.587	4.744
	Constante	4.992	0.791	39.853	1	0	147.269
model
Step	log verisimilitud -2	Cox & Snell R-squared	Nagelkerke R-squared
1	380.163	0.337	0.535
2	380.164	0.337	0.535
3	380.169	0.337	0.535
4	380.569	0.337	0.534
5	380.998	0.337	0.534
6	381.786	0.336	0.532
7	384.226	0.333	0.528
