# Supplementary material for: Parent’s Perspective towards Child COVID-19 Vaccination: An Online Cross-Sectional Study in Mexico
Source: Int J Environ Res Public Health. 2021 Dec 28;19(1):290. doi: 10.3390/ijerph19010290 (PMC8751075; doi:10.3390/ijerph19010290)
Supplement: Supplementary file 1 [file ijerph-19-00290-s001.zip › supplemental table 3.xlsx]

## Sheet: Sheet1
Variables											reglog17 * CLASIFS1
		B	Standard error	Wald	gl	Sig.	Exp(B)	95% C.I. para EXP(B)
								Inferior	Superior		Cross Table
Step 1	Section1 absent	0.126	0.588	0.046	1	0.83	1.135	0.358	3.592					CLASIFS1				Total
	Section1 mild	-0.143	0.541	0.07	1	0.792	0.867	0.3	2.503					Absent	Mild	Moderate	Severe
	Section1 moderate	0.075	0.51	0.021	1	0.884	1.078	0.396	2.93		reglog17	.00	Counts	55	102	53	14	224
	Section2 absent	1.137	0.488	5.431	1	0.02	3.119	1.198	8.118				%	0.245536	0.455357	0.236607	0.0625	1
	Section2 mild	1.458	0.428	11.593	1	0.001	4.298	1.857	9.95			1.00	Counts	79	178	139	51	447
	Section2 moderate	0.849	0.375	5.124	1	0.024	2.337	1.121	4.873				%	0.176734	0.39821	0.310962	0.114094	1
	Section3 absent	-2.929	0.758	14.917	1	0	0.053	0.012	0.236		Total		Counts	134	280	192	65	671
	Section3 mild	-1.321	0.76	3.022	1	0.082	0.267	0.06	1.183				%	0.199702	0.417288	0.28614	0.0968703	1
	Section3 moderate	0.053	0.812	0.004	1	0.948	1.054	0.214	5.182
	Section4 absent	-4.641	1.043	19.78	1	0	0.01	0.001	0.075		Chi-squared
	Section4 mild	-3.542	0.476	55.375	1	0	0.029	0.011	0.074			Valor	df	significance )bilateral
	Section4 moderate	-2.253	0.407	30.656	1	0	0.105	0.047	0.233		Pearson Chi-square	11.6887	3	0.00852934
	REDAD1	-0.907	0.384	5.571	1	0.018	0.404	0.19	0.857		verosimilitude	11.9749	3	0.00746971
	REDAD2	-0.145	0.302	0.23	1	0.632	0.865	0.479	1.564
	RESTUDIO2	-15.867	40194	0	1	1	0	0
	RESTUDIO3	-16.034	40194	0	1	1	0	0			reglog17 * CLASIFS2
	RESTUDIO4	-16.205	40194	0	1	1	0	0
	¿Cuál es su género?	0.123	0.234	0.276	1	0.599	1.131	0.714	1.791		Cross Table
	¿Se vacunó contra la influenza estacional en el año 2020-2021?	0.075	0.228	0.108	1	0.742	1.078	0.69	1.684					CLASIFS2				Total
	Constante	19.905	40194	0	1	1	4.4141e+08							Absent	Mild	Moderate	Severe
Step 2	Section1 absent	0.131	0.584	0.05	1	0.823	1.14	0.363	3.579		reglog17	.00	Counts	39	61	84	40	224
	Section1 mild	-0.138	0.536	0.066	1	0.797	0.871	0.305	2.489				%	0.174107	0.272321	0.375	0.178571	1
	Section1 moderate	0.08	0.505	0.025	1	0.875	1.083	0.403	2.911			1.00	Counts	51	136	184	76	447
	Section2 absent	1.138	0.488	5.436	1	0.02	3.12	1.199	8.119				%	0.114094	0.304251	0.411633	0.170022	1
	Section2 mild	1.459	0.428	11.643	1	0.001	4.304	1.861	9.952		Total		Counts	90	197	268	116	671
	Section2 moderate	0.85	0.374	5.158	1	0.023	2.34	1.124	4.873				%	0.134128	0.293592	0.399404	0.172876	1
	Section3 absent	-2.972	0.372	63.792	1	0	0.051	0.025	0.106
	Section3 mild	-1.364	0.384	12.593	1	0	0.256	0.12	0.543		Chi-squared
	Section4 absent	-4.646	1.039	19.983	1	0	0.01	0.001	0.074			Valor	df	significance )bilateral
	Section4 mild	-3.545	0.475	55.76	1	0	0.029	0.011	0.073		Pearson Chi-square	5.08951	3	0.165359
	Section4 moderate	-2.253	0.407	30.657	1	0	0.105	0.047	0.233		verosimilitude	4.94158	3	0.176125
	REDAD1	-0.907	0.384	5.565	1	0.018	0.404	0.19	0.858
	REDAD2	-0.145	0.302	0.229	1	0.632	0.865	0.479	1.565
	RESTUDIO2	-15.875	40188.3	0	1	1	0	0
	RESTUDIO3	-16.043	40188.3	0	1	1	0	0
	RESTUDIO4	-16.214	40188.3	0	1	1	0	0			reglog17 * CLASIFS3
	¿Cuál es su género?	0.123	0.234	0.277	1	0.599	1.131	0.715	1.791
	¿Se vacunó contra la influenza estacional en el año 2020-2021?	0.075	0.228	0.107	1	0.743	1.077	0.69	1.683		Cross Table
	Constante	19.952	40188.3	0	1	1	4.62313e+08							CLASIFS3				Total
Step 3	Section1 absent	0.131	0.584	0.05	1	0.823	1.14	0.363	3.58					Absent	Mild	Moderate	Severe
	Section1 mild	-0.138	0.536	0.066	1	0.797	0.871	0.305	2.489		reglog17	.00	Counts	168	44	9	3	224
	Section1 moderate	0.08	0.505	0.025	1	0.874	1.083	0.403	2.912				%	0.75	0.196429	0.0401786	0.0133929	1
	Section2 absent	1.138	0.488	5.437	1	0.02	3.12	1.199	8.12			1.00	Counts	118	162	139	28	447
	Section2 mild	1.46	0.428	11.645	1	0.001	4.305	1.861	9.955				%	0.263982	0.362416	0.310962	0.0626398	1
	Section2 moderate	0.85	0.374	5.16	1	0.023	2.34	1.124	4.875		Total		Counts	286	206	148	31	671
	Section3 absent	-2.973	0.372	63.823	1	0	0.051	0.025	0.106				%	0.42623	0.307004	0.220566	0.0461997	1
	Section3 mild	-1.365	0.384	12.606	1	0	0.255	0.12	0.543
	Section4 absent	-4.647	1.039	19.991	1	0	0.01	0.001	0.074		Chi-squared
	Section4 mild	-3.545	0.475	55.798	1	0	0.029	0.011	0.073			Valor	df	significance )bilateral
	Section4 moderate	-2.254	0.407	30.681	1	0	0.105	0.047	0.233		Pearson Chi-square	153.529	3	4.56386e-33
	REDAD1	-0.907	0.384	5.571	1	0.018	0.404	0.19	0.857		verosimilitude	165.721	3	1.06733e-35
	REDAD2	-0.145	0.302	0.23	1	0.632	0.865	0.479	1.564
	RESTUDIO3	-0.168	0.351	0.228	1	0.633	0.845	0.425	1.683
	RESTUDIO4	-0.339	0.365	0.866	1	0.352	0.712	0.349	1.456		reglog17 * CLASIFS4
	¿Cuál es su género?	0.123	0.234	0.277	1	0.598	1.131	0.715	1.791
	¿Se vacunó contra la influenza estacional en el año 2020-2021?	0.075	0.228	0.108	1	0.743	1.078	0.69	1.684		Cross table
	Constante	4.078	0.845	23.282	1	0	59.007							CLASIFS4				Total
Step 4	Section1 absent	0.059	0.367	0.026	1	0.872	1.061	0.516	2.18					Absent	Mild	Moderate	Severe
	Section1 mild	-0.209	0.292	0.513	1	0.474	0.812	0.458	1.437		reglog17	.00	Counts	8	58	150	8	224
	Section2 absent	1.154	0.477	5.859	1	0.015	3.172	1.246	8.079				%	0.0357143	0.258929	0.669643	0.0357143	1
	Section2 mild	1.477	0.413	12.789	1	0	4.382	1.95	9.847			1.00	Counts	2	39	240	166	447
	Section2 moderate	0.868	0.358	5.895	1	0.015	2.382	1.182	4.801				%	0.00447427	0.0872483	0.536913	0.371365	1
	Section3 absent	-2.969	0.371	64.035	1	0	0.051	0.025	0.106		Total		Counts	10	97	390	174	671
	Section3 mild	-1.363	0.384	12.592	1	0	0.256	0.121	0.543				%	0.0149031	0.14456	0.581222	0.259314	1
	Section4 absent	-4.652	1.039	20.042	1	0	0.01	0.001	0.073
	Section4 mild	-3.54	0.473	56.031	1	0	0.029	0.011	0.073		Chi-squared
	Section4 moderate	-2.247	0.404	30.896	1	0	0.106	0.048	0.233			Valor	df	significance )bilateral
	REDAD1	-0.913	0.383	5.692	1	0.017	0.401	0.19	0.85		Pearson Chi-square	109.55	3	1.37134e-23
	REDAD2	-0.147	0.302	0.238	1	0.626	0.863	0.478	1.559		verosimilitude	129.333	3	7.52964e-28
	RESTUDIO3	-0.17	0.351	0.234	1	0.629	0.844	0.424	1.679
	RESTUDIO4	-0.342	0.364	0.884	1	0.347	0.71	0.348	1.45
	¿Cuál es su género?	0.123	0.234	0.275	1	0.6	1.131	0.714	1.79
	¿Se vacunó contra la influenza estacional en el año 2020-2021?	0.072	0.227	0.102	1	0.75	1.075	0.689	1.678
	Constante	4.129	0.781	27.985	1	0	62.137
Step 5	Section1 mild	-0.239	0.222	1.157	1	0.282	0.787	0.509	1.217
	Section2 absent	1.194	0.411	8.436	1	0.004	3.299	1.474	7.381
	Section2 mild	1.507	0.37	16.573	1	0	4.513	2.185	9.324
	Section2 moderate	0.882	0.346	6.497	1	0.011	2.417	1.226	4.764
	Section3 absent	-2.962	0.369	64.603	1	0	0.052	0.025	0.106
	Section3 mild	-1.358	0.383	12.578	1	0	0.257	0.121	0.545
	Section4 absent	-4.638	1.035	20.073	1	0	0.01	0.001	0.074
	Section4 mild	-3.531	0.47	56.548	1	0	0.029	0.012	0.074
	Section4 moderate	-2.241	0.403	31.003	1	0	0.106	0.048	0.234
	REDAD1	-0.911	0.383	5.673	1	0.017	0.402	0.19	0.851
	REDAD2	-0.145	0.302	0.232	1	0.63	0.865	0.479	1.562
	RESTUDIO3	-0.17	0.351	0.233	1	0.629	0.844	0.424	1.68
	RESTUDIO4	-0.342	0.364	0.881	1	0.348	0.711	0.348	1.45
	¿Cuál es su género?	0.123	0.234	0.275	1	0.6	1.131	0.714	1.79
	¿Se vacunó contra la influenza estacional en el año 2020-2021?	0.068	0.225	0.09	1	0.764	1.07	0.688	1.664
	Constante	4.126	0.78	27.969	1	0	61.913
Step 6	Section1 mild	-0.238	0.222	1.146	1	0.284	0.788	0.51	1.219
	Section2 absent	1.171	0.403	8.418	1	0.004	3.224	1.462	7.109
	Section2 mild	1.499	0.369	16.499	1	0	4.477	2.172	9.227
	Section2 moderate	0.879	0.346	6.459	1	0.011	2.408	1.223	4.741
	Section3 absent	-2.943	0.362	65.969	1	0	0.053	0.026	0.107
	Section3 mild	-1.34	0.378	12.558	1	0	0.262	0.125	0.549
	Section4 absent	-4.634	1.034	20.079	1	0	0.01	0.001	0.074
	Section4 mild	-3.531	0.47	56.561	1	0	0.029	0.012	0.073
	Section4 moderate	-2.242	0.402	31.037	1	0	0.106	0.048	0.234
	REDAD1	-0.909	0.382	5.655	1	0.017	0.403	0.19	0.852
	REDAD2	-0.153	0.301	0.257	1	0.612	0.859	0.476	1.547
	RESTUDIO3	-0.168	0.351	0.229	1	0.632	0.845	0.425	1.681
	RESTUDIO4	-0.333	0.363	0.844	1	0.358	0.717	0.352	1.459
	¿Cuál es su género?	0.12	0.234	0.264	1	0.608	1.128	0.713	1.785
	Constante	4.162	0.771	29.12	1	0	64.212
Step 7	Section1 mild	-0.235	0.222	1.121	1	0.29	0.791	0.512	1.222
	Section2 absent	1.185	0.402	8.686	1	0.003	3.271	1.487	7.194
	Section2 mild	1.507	0.369	16.72	1	0	4.513	2.192	9.293
	Section2 moderate	0.888	0.345	6.634	1	0.01	2.431	1.237	4.78
	Section3 absent	-2.947	0.362	66.313	1	0	0.053	0.026	0.107
	Section3 mild	-1.338	0.378	12.545	1	0	0.262	0.125	0.55
	Section4 absent	-4.665	1.035	20.307	1	0	0.009	0.001	0.072
	Section4 mild	-3.525	0.469	56.406	1	0	0.029	0.012	0.074
	Section4 moderate	-2.242	0.402	31.052	1	0	0.106	0.048	0.234
	REDAD1	-0.924	0.381	5.88	1	0.015	0.397	0.188	0.838
	REDAD2	-0.167	0.299	0.312	1	0.576	0.846	0.471	1.52
	RESTUDIO4	-0.196	0.22	0.789	1	0.374	0.822	0.534	1.266
	¿Cuál es su género?	0.132	0.233	0.318	1	0.573	1.141	0.722	1.801
	Constante	4.01	0.7	32.775	1	0	55.145
Step 8	Section1 mild	-0.241	0.222	1.18	1	0.277	0.786	0.509	1.214
	Section2 absent	1.197	0.402	8.89	1	0.003	3.312	1.507	7.276
	Section2 mild	1.512	0.369	16.83	1	0	4.537	2.203	9.344
	Section2 moderate	0.902	0.344	6.865	1	0.009	2.465	1.255	4.84
	Section3 absent	-2.952	0.362	66.631	1	0	0.052	0.026	0.106
	Section3 mild	-1.328	0.377	12.411	1	0	0.265	0.127	0.555
	Section4 absent	-4.574	1.017	20.224	1	0	0.01	0.001	0.076
	Section4 mild	-3.511	0.469	56.139	1	0	0.03	0.012	0.075
	Section4 moderate	-2.236	0.402	30.875	1	0	0.107	0.049	0.235
	REDAD1	-0.788	0.292	7.27	1	0.007	0.455	0.257	0.806
	RESTUDIO4	-0.193	0.22	0.769	1	0.38	0.824	0.535	1.269
	¿Cuál es su género?	0.118	0.232	0.259	1	0.611	1.125	0.714	1.772
	Constante	3.883	0.661	34.46	1	0	48.569
Step 9	Section1 mild	-0.239	0.222	1.16	1	0.281	0.788	0.51	1.216
	Section2 absent	1.196	0.401	8.878	1	0.003	3.306	1.506	7.259
	Section2 mild	1.501	0.367	16.699	1	0	4.487	2.184	9.218
	Section2 moderate	0.893	0.343	6.763	1	0.009	2.442	1.246	4.787
	Section3 absent	-2.96	0.361	67.217	1	0	0.052	0.026	0.105
	Section3 mild	-1.33	0.377	12.473	1	0	0.264	0.126	0.553
	Section4 absent	-4.567	1.015	20.247	1	0	0.01	0.001	0.076
	Section4 mild	-3.491	0.466	56.042	1	0	0.03	0.012	0.076
	Section4 moderate	-2.22	0.401	30.646	1	0	0.109	0.049	0.238
	REDAD1	-0.791	0.292	7.346	1	0.007	0.453	0.256	0.803
	RESTUDIO4	-0.197	0.22	0.799	1	0.371	0.821	0.533	1.265
	Constante	4.084	0.533	58.763	1	0	59.379
Step 10	Section1 mild	-0.225	0.221	1.042	1	0.307	0.798	0.518	1.231
	Section2 absent	1.194	0.401	8.867	1	0.003	3.302	1.504	7.247
	Section2 mild	1.476	0.366	16.309	1	0	4.376	2.138	8.959
	Section2 moderate	0.875	0.342	6.552	1	0.01	2.4	1.228	4.692
	Section3 absent	-2.983	0.36	68.539	1	0	0.051	0.025	0.103
	Section3 mild	-1.326	0.376	12.403	1	0	0.266	0.127	0.556
	Section4 absent	-4.548	1.005	20.476	1	0	0.011	0.001	0.076
	Section4 mild	-3.489	0.467	55.773	1	0	0.031	0.012	0.076
	Section4 moderate	-2.229	0.402	30.781	1	0	0.108	0.049	0.237
	REDAD1	-0.762	0.291	6.862	1	0.009	0.467	0.264	0.825
	Constante	4.03	0.528	58.305	1	0	56.282
Step 11	Section2 absent	1.138	0.397	8.224	1	0.004	3.12	1.434	6.789
	Section2 mild	1.37	0.349	15.387	1	0	3.936	1.985	7.806
	Section2 moderate	0.799	0.333	5.768	1	0.016	2.223	1.158	4.268
	Section3 absent	-2.978	0.359	68.779	1	0	0.051	0.025	0.103
	Section3 mild	-1.32	0.375	12.36	1	0	0.267	0.128	0.558
	Section4 absent	-4.529	1.009	20.136	1	0	0.011	0.001	0.078
	Section4 mild	-3.496	0.467	56.116	1	0	0.03	0.012	0.076
	Section4 moderate	-2.242	0.402	31.136	1	0	0.106	0.048	0.233
	REDAD1	-0.755	0.291	6.718	1	0.01	0.47	0.266	0.832
	Constante	4.007	0.526	58.053	1	0	55.005
model
Step	log verisimilitud -2	Cox & Snell R-squared	Nagelkerke R-squared
1	558.719	0.336	0.466
2	558.724	0.336	0.466
3	558.733	0.336	0.466
4	558.758	0.336	0.466
5	558.784	0.336	0.466
6	558.875	0.336	0.466
7	559.106	0.336	0.466
8	559.42	0.335	0.465
9	559.678	0.335	0.465
10	560.476	0.334	0.464
11	561.52	0.333	0.462
