# Supplementary material for: Parent’s Perspective towards Child COVID-19 Vaccination: An Online Cross-Sectional Study in Mexico
Source: Int J Environ Res Public Health. 2021 Dec 28;19(1):290. doi: 10.3390/ijerph19010290 (PMC8751075; doi:10.3390/ijerph19010290)
Supplement: Supplementary file 1 [file ijerph-19-00290-s001.zip › supplemental table 4.xlsx]

## Sheet: Sheet1
Correlation between sections
		Section 1 absent	Section 1 mild	Section 1 moderate	Section 1 severe	Section 2 absent	Section 2 mild	Section 2 moderate	Section 2 severe	Section 3 absent	Section 3 mild	Section 3 moderate	Section 3 severe	Section 4 absent	Section 4 mild	Section 4 moderate	Section 4 severe
Section 1 absent	Pearson correlations	1	-0.432561	-0.325813	-0.16735	0.422923	0.12129	-0.25387	-0.216121	0.196769	-0.0814324	-0.1204	-0.0493208	0.173142	0.147403	-0.0070459	-0.193083
	Sig. (bilateral)		3.07407e-33	9.48674e-19	8.66811e-06	1.05866e-31	0.00131417	9.63339e-12	7.83128e-09	1.56843e-07	0.0313436	0.00142706	0.192769	4.13943e-06	9.17089e-05	0.852482	2.68668e-07
	N	699	699	699	699	699	699	699	699	699	699	699	699	699	699	699	699
Section 1 mild	Pearson correlations	-0.432561	1	-0.524694	-0.269502	-0.0465869	0.24376	0.0337806	-0.29294	0.0621596	0.0213246	-0.0592822	-0.0760915	-0.0861428	0.0678169	0.0764695	-0.103858
	Sig. (bilateral)	3.07407e-33		1.05441e-50	4.26038e-13	0.218639	6.49271e-11	0.372518	2.67665e-15	0.100578	0.573538	0.117369	0.0443182	0.0227472	0.0731587	0.0432706	0.00598917
	N	699	699	699	699	699	699	699	699	699	699	699	699	699	699	699	699
Section 1 moderate	Pearson correlations	-0.325813	-0.524694	1	-0.202994	-0.253906	-0.250466	0.239156	0.230553	-0.139855	0.0569334	0.099629	0.00976606	-0.0511818	-0.146845	0.0317406	0.108033
	Sig. (bilateral)	9.48674e-19	1.05441e-50		6.17203e-08	9.56678e-12	1.84894e-11	1.50555e-10	6.92128e-10	0.000207922	0.132642	0.0083915	0.796604	0.176491	9.75611e-05	0.402094	0.00424306
	N	699	699	699	699	699	699	699	699	699	699	699	699	699	699	699	699
Section 1 severe	Pearson correlations	-0.16735	-0.269502	-0.202994	1	-0.121251	-0.1936	-0.0706624	0.43951	-0.163979	-0.0098341	0.114427	0.181871	-0.0181109	-0.0937554	-0.167714	0.278015
	Sig. (bilateral)	8.66811e-06	4.26038e-13	6.17203e-08		0.00131898	2.49287e-07	0.0618726	2.23e-34	1.31763e-05	0.795218	0.0024469	1.29694e-06	0.632644	0.013146	8.28066e-06	7.14163e-14
	N	699	699	699	699	699	699	699	699	699	699	699	699	699	699	699	699
Section 2 absent	Pearson correlations	0.422923	-0.0465869	-0.253906	-0.121251	1	-0.264681	-0.337709	-0.189373	0.185917	-0.108528	-0.0839557	-0.0362003	0.235561	0.130204	-0.0512194	-0.157013
	Sig. (bilateral)	1.05866e-31	0.218639	9.56678e-12	0.00131898		1.13956e-12	4.16384e-20	4.57096e-07	7.42901e-07	0.00407	0.0264447	0.339231	2.86867e-10	0.000558633	0.176172	3.05036e-05
	N	699	699	699	699	699	699	699	699	699	699	699	699	699	699	699	699
Section 2 mild	Pearson correlations	0.12129	0.24376	-0.250466	-0.1936	-0.264681	1	-0.511386	-0.286764	0.0530479	0.0525985	-0.0881745	-0.0662983	-0.0840915	0.100006	0.0500038	-0.10092
	Sig. (bilateral)	0.00131417	6.49271e-11	1.84894e-11	2.49287e-07	1.13956e-12		7.7013e-48	1.06696e-14	0.161217	0.164801	0.0197227	0.0798384	0.0262008	0.00814671	0.186671	0.00757995
	N	699	699	699	699	699	699	699	699	699	699	699	699	699	699	699	699
Section 2 moderate	Pearson correlations	-0.25387	0.0337806	0.239156	-0.0706624	-0.337709	-0.511386	1	-0.365884	-0.0982706	0.0745063	0.0424467	-0.0142139	-0.0799952	-0.0909922	0.0366735	0.0696903
	Sig. (bilateral)	9.63339e-12	0.372518	1.50555e-10	0.0618726	4.16384e-20	7.7013e-48		1.44663e-23	0.0093283	0.0489468	0.262404	0.707555	0.034467	0.0161108	0.332951	0.0655546
	N	699	699	699	699	699	699	699	699	699	699	699	699	699	699	699	699
Section 2 severe	Pearson correlations	-0.216121	-0.29294	0.230553	0.43951	-0.189373	-0.286764	-0.365884	1	-0.112018	-0.0573888	0.130317	0.132485	-0.0178862	-0.125198	-0.0593276	0.179387
	Sig. (bilateral)	7.83128e-09	2.67665e-15	6.92128e-10	2.23e-34	4.57096e-07	1.06696e-14	1.44663e-23		0.00302053	0.129566	0.000552374	0.000444825	0.636872	0.000909268	0.117089	1.81487e-06
	N	699	699	699	699	699	699	699	699	699	699	699	699	699	699	699	699
Section 3 absent	Pearson correlations	0.196769	0.0621596	-0.139855	-0.163979	0.185917	0.0530479	-0.0982706	-0.112018	1	-0.575182	-0.461107	-0.194712	0.122027	0.0804595	0.122606	-0.263223
	Sig. (bilateral)	1.56843e-07	0.100578	0.000207922	1.31763e-05	7.42901e-07	0.161217	0.0093283	0.00302053		8.27328e-63	4.30913e-38	2.12052e-07	0.00122691	0.0334302	0.00116228	1.52839e-12
	N	699	699	699	699	699	699	699	699	699	699	699	699	699	699	699	699
Section 3 mild	Pearson correlations	-0.0814324	0.0213246	0.0569334	-0.0098341	-0.108528	0.0525985	0.0745063	-0.0573888	-0.575182	1	-0.346625	-0.14637	-0.0742921	-0.0472297	0.0293305	0.0394699
	Sig. (bilateral)	0.0313436	0.573538	0.132642	0.795218	0.00407	0.164801	0.0489468	0.129566	8.27328e-63		3.65186e-21	0.000102828	0.0496022	0.212343	0.438791	0.29738
	N	699	699	699	699	699	699	699	699	699	699	699	699	699	699	699	699
Section 3 moderate	Pearson correlations	-0.1204	-0.0592822	0.099629	0.114427	-0.0839557	-0.0881745	0.0424467	0.130317	-0.461107	-0.346625	1	-0.117341	-0.0748884	-0.0644655	-0.106509	0.209844
	Sig. (bilateral)	0.00142706	0.117369	0.0083915	0.0024469	0.0264447	0.0197227	0.262404	0.000552374	4.30913e-38	3.65186e-21		0.00188671	0.0477956	0.0885496	0.0048185	2.13703e-08
	N	699	699	699	699	699	699	699	699	699	699	699	699	699	699	699	699
Section 3 severe	Pearson correlations	-0.0493208	-0.0760915	0.00976606	0.181871	-0.0362003	-0.0662983	-0.0142139	0.132485	-0.194712	-0.14637	-0.117341	1	0.0213407	0.0396169	-0.142799	0.121454
	Sig. (bilateral)	0.192769	0.0443182	0.796604	1.29694e-06	0.339231	0.0798384	0.707555	0.000444825	2.12052e-07	0.000102828	0.00188671		0.57325	0.295583	0.00015181	0.00129434
	N	699	699	699	699	699	699	699	699	699	699	699	699	699	699	699	699
Section 4 absent	Pearson correlations	0.173142	-0.0861428	-0.0511818	-0.0181109	0.235561	-0.0840915	-0.0799952	-0.0178862	0.122027	-0.0742921	-0.0748884	0.0213407	1	-0.0869801	-0.235091	-0.119772
	Sig. (bilateral)	4.13943e-06	0.0227472	0.176491	0.632644	2.86867e-10	0.0262008	0.034467	0.636872	0.00122691	0.0496022	0.0477956	0.57325		0.0214552	3.11894e-10	0.00151198
	N	699	699	699	699	699	699	699	699	699	699	699	699	699	699	699	699
Section 4 mild	Pearson correlations	0.147403	0.0678169	-0.146845	-0.0937554	0.130204	0.100006	-0.0909922	-0.125198	0.0804595	-0.0472297	-0.0644655	0.0396169	-0.0869801	1	-0.472424	-0.240687
	Sig. (bilateral)	9.17089e-05	0.0731587	9.75611e-05	0.013146	0.000558633	0.00814671	0.0161108	0.000909268	0.0334302	0.212343	0.0885496	0.295583	0.0214552		3.79733e-40	1.14042e-10
	N	699	699	699	699	699	699	699	699	699	699	699	699	699	699	699	699
Section 4 moderate	Pearson correlations	-0.0070459	0.0764695	0.0317406	-0.167714	-0.0512194	0.0500038	0.0366735	-0.0593276	0.122606	0.0293305	-0.106509	-0.142799	-0.235091	-0.472424	1	-0.650532
	Sig. (bilateral)	0.852482	0.0432706	0.402094	8.28066e-06	0.176172	0.186671	0.332951	0.117089	0.00116228	0.438791	0.0048185	0.00015181	3.11894e-10	3.79733e-40		2.42889e-85
	N	699	699	699	699	699	699	699	699	699	699	699	699	699	699	699	699
Section 4 severe	Pearson correlations	-0.193083	-0.103858	0.108033	0.278015	-0.157013	-0.10092	0.0696903	0.179387	-0.263223	0.0394699	0.209844	0.121454	-0.119772	-0.240687	-0.650532	1
	Sig. (bilateral)	2.68668e-07	0.00598917	0.00424306	7.14163e-14	3.05036e-05	0.00757995	0.0655546	1.81487e-06	1.52839e-12	0.29738	2.13703e-08	0.00129434	0.00151198	1.14042e-10	2.42889e-85
	N	699	699	699	699	699	699	699	699	699	699	699	699	699	699	699	699
